# Supplementary material for: Non-coding RNA derived from a conservative subtelomeric tandem repeat in chicken and Japanese quail somatic cells
Source: Mol Cytogenet. 2014 Dec 23;7:102. doi: 10.1186/s13039-014-0102-7 (PMC4301066; doi:10.1186/s13039-014-0102-7)
Supplement: Additional file 4: — Video 2. G-rich transcripts of PO41 repeat (red) in chicken (G. g. domesticus) cerebellum cells. Tissue fragment after 3D RNA FISH with PO41neg probe analyzed with laser scanning confocal microscope. DNA was counterstained with DAPI (blue). Movie, showing sequential optical sections of chicken cerebellum, was constructed with LAS AF software (Leica-Microsystems CMS GmbH). [file 13039_2014_102_MOESM4_ESM.zip]

Archive with 1 entries (1 files):
- 13039_2014_102_MOESM4_ESM.avi
